# Supplementary material for: The c.503T>C Polymorphism in the Human KLRB1 Gene Alters Ligand Binding and Inhibitory Potential of CD161 Molecules
Source: PLoS One. 2015 Aug 26;10(8):e0135682. doi: 10.1371/journal.pone.0135682 (PMC4550425; doi:10.1371/journal.pone.0135682)
Supplement: S1 Dataset — (XLSX) [file pone.0135682.s001.xlsx]

## Sheet: Fig. 3B
293-CD161 cells		FL-2 (MFI)	LLT1 (0,5µg)	LLT1 (1µg)	LLT1 (2µg)	LLT1 (3µg)
TT			1.76	7.96	22.56	37.69
TT			0.47	4.25	13.55	24.24
TT			5.15		11.05	37.4
mittel TT			2.46	6.105	15.72	33.11
SD TT
SEM TT			1.3956	1.855	3.49532	4.43579
CC			1.44	5.62	17.57	26.15
CC			0.23	2.62	11.08	18.89
CC			3.01	9.41	12.51	20.36
mittel CC			1.56	5.88333	13.72	21.8
SD CC			1.39388	3.40265	3.41	3.83824
SEM CC			0.804757	1.96452	1.96876	2.21601
		values are MFI (FL-2) at a given amount of LLT1-Fc per 10^5 293 cells

## Sheet: Fig. 3C
293-CD161 cells	0 nmol mAb	0.43 nmol IgG2a	0.86 nmol IgG2a	1.71 nmol IgG2a	3.42 nmol IgG2a	6.85 nmol IgG2a		0.43 nmol 191B8	0.86 nmol 191B8	1.71 nmol 191B8	3.42 nmol 191B8	6.85 nmol 191B8
TT	4945.16	4646.82	4233.13	4460.82	4809.15	4677		3475.03	1968.32	952.87	639.24	540.64
CC	4379.7	3823.02	4160.25	3965.57	4135.29	4112.88		3387.67	2492.61	1925.2	1502.92	1426.89
TT	5276.32	5894.16	5619.01	5284.43	5671.5	5281.3		4133.53	2271	936.21	720.66	641.41
CC	5984.28	6664.31	6539.57	6276.7	5858.71	5640.39		5022.47	3444.83	2495.68	2228.51	2149.9
TT	5725.69	5944.22	5960.31	5823.79	5996.65	5929.54		4531.4	2611.87	1184.08	1089.14	1082.67
CC	5340.43	5179.45	5037.06	5157.14	5326.11	5403.87		5121.72	4557.62	3059.57	2545.77	2611.64
TT	5497.5	5587	4601.3	5960.9	59069	6070.1		5232.2	3363.4	1152.4	676.8	737
CC	4167.4	5277.1	5414.8	5175.3	4862.5	4962.3		3887	2576.9	1392.5	860.6	972.4
	values are MFI (B199.2, FL-3) at the given amount of competing 191B8, or isotype control (IgG2a)

## Sheet: Fig. 4D
NK cells	7.5*10^3 mock	15*10^3 mock	30*10^3 mock	60*10^3 mock	120*10^3 mock		7.5*10^3 LLT1	15*10^3 LLT1	30*10^3 LLT1	60*10^3 LLT1	120*10^3 LLT1
TT #1	991.01	955.86	955.86	955.86	955.86		447.69	323.45	270.01	225.39	209.69
TT #2	517.28	556.03	536.31	556.03	536.31		279.94	202.25	151.4	135.94	121.98
TT #3	335.34	347.68	347.68	311.97	335.34		168.83	140.94	117.65	91.37	98.21
TT #4	209.69	225.39	225.39	225.39	209.69		168.83	125.46	98.21	85	76.27
TT #5	416.49	416.49	387.47	401.72	401.72		260.43	202.25	162.84	135.94	126.46
CC #1	742.32	715.98	715.98	742.32	715.98		373.72	311.97	242.28	225.39	202.25
CC #2	536.31	481.23	481.23	498.93	517.28		242.28	202.25	175.04	157.06	157.06
CC #3	347.69	360.46	335.34	335.34	335.34		251.19	202.25	175.04	168.83	157.06
	values are MFI (191B8, FL-4) at the given amount of co-cultured 293 cells
